# Supplementary material for: Investigating the Effect of Growth Phase on the Surface-Layer Associated Proteome of Lactobacillus acidophilus Using Quantitative Proteomics
Source: Front Microbiol. 2017 Nov 8;8:2174. doi: 10.3389/fmicb.2017.02174 (PMC5682318; doi:10.3389/fmicb.2017.02174)
Supplement: Supplementary Table 1 — Additional information and Uniprot Accession numbers for all proteins identified in this study. [file Table1.XLSX]

## Sheet: Sheet1
proteinName	proteinDescription	medianInt_Stat	medianInt_Log	pValue_Condition2	qValue_Condition2	Functional Category
Q5FIB9_LACAC	Putative glycosidase OS=Lactobacillus acidophilus (strain ATCC 700396 / NCK56 / N2 / NCFM) GN=LBA1744 PE=4 SV=1	1.86951e+07	1.20845e+06	2.11e-08	2.53e-06	Signal
Q5FMR1_LACAC	Putative glutamine ABC transporter OS=Lactobacillus acidophilus (strain ATCC 700396 / NCK56 / N2 / NCFM) GN=LBA0112 PE=3 SV=1	809311	91203.1	8.55e-08	2.61e-06	Signal
Q5FI55_LACAC	Aspartate racemase OS=Lactobacillus acidophilus (strain ATCC 700396 / NCK56 / N2 / NCFM) GN=LBA1817 PE=3 SV=1	85505.9	326505	3.93e-07	4.46e-06	Other
Q5FLC2_LACAC	Methionine aminopeptidase OS=Lactobacillus acidophilus (strain ATCC 700396 / NCK56 / N2 / NCFM) GN=ampM PE=3 SV=1	91037.2	298206	4.17e-07	4.46e-06	Other
Q5FLG6_LACAC	Uridine kinase OS=Lactobacillus acidophilus (strain ATCC 700396 / NCK56 / N2 / NCFM) GN=udk PE=3 SV=1	204162	794648	5.06e-07	5.11e-06	Cytoplasm
Q5FIK8_LACAC	Putative surface protein OS=Lactobacillus acidophilus (strain ATCC 700396 / NCK56 / N2 / NCFM) GN=pspC PE=4 SV=1	125542	29134.6	1.07e-06	8.02e-06	Signal
Q5FHR9_LACAC	Oligopeptide ABC transporter substrate binding protein OS=Lactobacillus acidophilus (strain ATCC 700396 / NCK56 / N2 / NCFM) GN=oppA PE=4 SV=1	105444	30245	1.14e-06	8.3e-06	Signal
Q5FMJ4_LACAC	Putative uncharacterized protein OS=Lactobacillus acidophilus (strain ATCC 700396 / NCK56 / N2 / NCFM) GN=LBA0184 PE=4 SV=1	302808	92479.4	1.43e-06	8.82e-06	Signal
Q5FJX9_LACAC	Putative uncharacterized protein OS=Lactobacillus acidophilus (strain ATCC 700396 / NCK56 / N2 / NCFM) GN=LBA1156 PE=4 SV=1	309740	1.09378e+06	1.44e-06	8.82e-06	Cytoplasm
Q5FKQ6_LACAC	Aspartate-semialdehyde dehydrogenase OS=Lactobacillus acidophilus (strain ATCC 700396 / NCK56 / N2 / NCFM) GN=asd PE=3 SV=1	92410.7	260730	1.84e-06	1.04e-05	Other
Q5FLM2_LACAC	Nicotinate phosphoribosyltransferase OS=Lactobacillus acidophilus (strain ATCC 700396 / NCK56 / N2 / NCFM) GN=nadC PE=3 SV=1	89233.5	279311	1.88e-06	1.04e-05	Other
Q5FKB5_LACAC	Secreted protein OS=Lactobacillus acidophilus (strain ATCC 700396 / NCK56 / N2 / NCFM) GN=LBA1010 PE=4 SV=1	381445	84513.7	3.31e-06	1.54e-05	Other
Q5FIM3_LACAC	Putative beta-lactamase OS=Lactobacillus acidophilus (strain ATCC 700396 / NCK56 / N2 / NCFM) GN=LBA1639 PE=4 SV=1	708622	269268	3.52e-06	1.57e-05	Other
Q5FLC0_LACAC	UTP--glucose-1-phosphate uridylyltransferase OS=Lactobacillus acidophilus (strain ATCC 700396 / NCK56 / N2 / NCFM) GN=LBA0625 PE=3 SV=1	165970	430750	3.77e-06	1.65e-05	Other
EFP1_LACAC	Elongation factor P 1 OS=Lactobacillus acidophilus (strain ATCC 700396 / NCK56 / N2 / NCFM) GN=efp1 PE=3 SV=1	884334	296189	3.84e-06	1.65e-05	Cytoplasm
Q5FMX9_LACAC	Putative uncharacterized protein OS=Lactobacillus acidophilus (strain ATCC 700396 / NCK56 / N2 / NCFM) GN=LBA0040 PE=4 SV=1	1.07965e+07	2.00036e+06	6.45e-06	2.59e-05	Other
MNME_LACAC	tRNA modification GTPase MnmE OS=Lactobacillus acidophilus (strain ATCC 700396 / NCK56 / N2 / NCFM) GN=mnmE PE=3 SV=1	53569.8	123602	7.52e-06	2.84e-05	Cytoplasm
Q5FMJ5_LACAC	DNA polymerase OS=Lactobacillus acidophilus (strain ATCC 700396 / NCK56 / N2 / NCFM) GN=LBA0183 PE=4 SV=1	342813	121660	9.59e-06	3.53e-05	Signal
Y418_LACAC	UPF0297 protein LBA0418 OS=Lactobacillus acidophilus (strain ATCC 700396 / NCK56 / N2 / NCFM) GN=LBA0418 PE=3 SV=1	53272.5	149693	1.47e-05	4.9e-05	Other
LUXS_LACAC	S-ribosylhomocysteine lyase OS=Lactobacillus acidophilus (strain ATCC 700396 / NCK56 / N2 / NCFM) GN=luxS PE=3 SV=1	255900	650101	1.73e-05	5.56e-05	Other
CCA_LACAC	CCA-adding enzyme OS=Lactobacillus acidophilus (strain ATCC 700396 / NCK56 / N2 / NCFM) GN=cca PE=3 SV=1	150906	442614	1.77e-05	5.63e-05	Other
Q5FLL5_LACAC	DNA helicase OS=Lactobacillus acidophilus (strain ATCC 700396 / NCK56 / N2 / NCFM) GN=pcrA PE=3 SV=1	292941	718831	1.94e-05	6.05e-05	Other
Q5FN13_LACAC	Putative uncharacterized protein OS=Lactobacillus acidophilus (strain ATCC 700396 / NCK56 / N2 / NCFM) GN=LBA0003 PE=4 SV=1	184101	436265	2.97e-05	8.53e-05	Other
Q5FMI5_LACAC	Putative uncharacterized protein OS=Lactobacillus acidophilus (strain ATCC 700396 / NCK56 / N2 / NCFM) GN=LBA0193 PE=4 SV=1	5.60309e+06	2.05677e+06	3.23e-05	9.18e-05	Signal
Q5FL74_LACAC	Peptide chain release factor 2 OS=Lactobacillus acidophilus (strain ATCC 700396 / NCK56 / N2 / NCFM) GN=LBA0674 PE=3 SV=1	88273.4	221211	4.6e-05	0.000123972	Cytoplasm
Q5FJH0_LACAC	DNA repair protein RecN OS=Lactobacillus acidophilus (strain ATCC 700396 / NCK56 / N2 / NCFM) GN=recN PE=3 SV=1	41918.7	91259.6	5.87e-05	0.000153365	Other
Q5FLV9_LACAC	Putative uncharacterized protein OS=Lactobacillus acidophilus (strain ATCC 700396 / NCK56 / N2 / NCFM) GN=LBA0424 PE=4 SV=1	150316	315773	8.67e-05	0.000216946	Other
Q5FK08_LACAC	DNA topoisomerase 4 subunit B OS=Lactobacillus acidophilus (strain ATCC 700396 / NCK56 / N2 / NCFM) GN=parE PE=3 SV=1	56456.9	121387	9.69e-05	0.000234568	Other
Q5FIL0_LACAC	Mucus binding protein; Mub OS=Lactobacillus acidophilus (strain ATCC 700396 / NCK56 / N2 / NCFM) GN=LBA1652 PE=4 SV=1	91759.1	51688.6	9.93e-05	0.000238489	Signal
RS6_LACAC	30S ribosomal protein S6 OS=Lactobacillus acidophilus (strain ATCC 700396 / NCK56 / N2 / NCFM) GN=rpsF PE=3 SV=1	217091	378624	0.000270013	0.000570746	Other
Q5FKA2_LACAC	Oxidoreductase OS=Lactobacillus acidophilus (strain ATCC 700396 / NCK56 / N2 / NCFM) GN=LBA1023 PE=4 SV=1	57955	122302	0.000329429	0.00068005	Other
Q5FMN2_LACAC	Acetyl esterase OS=Lactobacillus acidophilus (strain ATCC 700396 / NCK56 / N2 / NCFM) GN=LBA0141 PE=4 SV=1	99071.6	203361	0.000332515	0.000680476	Other
Q5FJE2_LACAC	Lipase OS=Lactobacillus acidophilus (strain ATCC 700396 / NCK56 / N2 / NCFM) GN=lipA PE=4 SV=1	102570	202290	0.000439822	0.00086254	Other
Q5FMM6_LACAC	Protein tyrosine phosphatase OS=Lactobacillus acidophilus (strain ATCC 700396 / NCK56 / N2 / NCFM) GN=LBA0147 PE=4 SV=1	60379.9	125441	0.000559164	0.00107274	Other
Q5FLD2_LACAC	Putative uncharacterized protein hprT OS=Lactobacillus acidophilus (strain ATCC 700396 / NCK56 / N2 / NCFM) GN=hprT PE=4 SV=1	227969	419779	0.00056463	0.00107737	Other
Q5FLV3_LACAC	Xaa-pro dipeptidase OS=Lactobacillus acidophilus (strain ATCC 700396 / NCK56 / N2 / NCFM) GN=LBA0430 PE=3 SV=1	176631	273139	0.000722278	0.00132794	Other
Q5FKX5_LACAC	Universal stress protein OS=Lactobacillus acidophilus (strain ATCC 700396 / NCK56 / N2 / NCFM) GN=LBA0783 PE=3 SV=1	164897	105868	0.000935782	0.00171156	Cytoplasm
BGAL_LACAC	Beta-galactosidase large subunit OS=Lactobacillus acidophilus (strain ATCC 700396 / NCK56 / N2 / NCFM) GN=lacL PE=3 SV=2	32266.5	172928	0.00117557	0.00209394	Other
Q5FLY8_LACAC	Formyl-CoA:oxalate CoA-transferase OS=Lactobacillus acidophilus (strain ATCC 700396 / NCK56 / N2 / NCFM) GN=frc PE=3 SV=1	283060	180911	0.00124938	0.00218333	Other
RS17_LACAC	30S ribosomal protein S17 OS=Lactobacillus acidophilus (strain ATCC 700396 / NCK56 / N2 / NCFM) GN=rpsQ PE=3 SV=1	3.24979e+06	1.35871e+06	0.00124433	0.00218333	Other
RS12_LACAC	30S ribosomal protein S12 OS=Lactobacillus acidophilus (strain ATCC 700396 / NCK56 / N2 / NCFM) GN=rpsL PE=3 SV=1	116395	202685	0.00151208	0.00257857	Other
Q5FJU8_LACAC	Peptidase T OS=Lactobacillus acidophilus (strain ATCC 700396 / NCK56 / N2 / NCFM) GN=pepT PE=3 SV=1	305515	533695	0.0023435	0.00382989	Cytoplasm
Q5FI52_LACAC	Two-component response regulator OS=Lactobacillus acidophilus (strain ATCC 700396 / NCK56 / N2 / NCFM) GN=LBA1820 PE=4 SV=1	309323	601708	0.00248352	0.00404001	Other
Q5FHV5_LACAC	Penicillin-binding protein OS=Lactobacillus acidophilus (strain ATCC 700396 / NCK56 / N2 / NCFM) GN=LBA1922 PE=4 SV=1	503980	349045	0.00393018	0.0060583	Signal
SYFA_LACAC	Phenylalanine--tRNA ligase alpha subunit OS=Lactobacillus acidophilus (strain ATCC 700396 / NCK56 / N2 / NCFM) GN=pheS PE=3 SV=1	187291	324790	0.00413601	0.00634788	Cytoplasm
Q5FKA6_LACAC	Putative mucus binding protein OS=Lactobacillus acidophilus (strain ATCC 700396 / NCK56 / N2 / NCFM) GN=LBA1019 PE=4 SV=1	152033	113503	0.0043507	0.00661982	Other
RPIA_LACAC	Ribose-5-phosphate isomerase A OS=Lactobacillus acidophilus (strain ATCC 700396 / NCK56 / N2 / NCFM) GN=rpiA PE=3 SV=1	236359	505608	0.00462179	0.00696166	Other
RL27_LACAC	50S ribosomal protein L27 OS=Lactobacillus acidophilus (strain ATCC 700396 / NCK56 / N2 / NCFM) GN=rpmA PE=3 SV=1	169158	285163	0.00481216	0.00719785	Other
GATC_LACAC	Aspartyl/glutamyl-tRNA(Asn/Gln) amidotransferase subunit C OS=Lactobacillus acidophilus (strain ATCC 700396 / NCK56 / N2 / NCFM) GN=gatC PE=3 SV=1	553051	1.03142e+06	0.00634043	0.00924865	Other
Q5FMG1_LACAC	Repressor OS=Lactobacillus acidophilus (strain ATCC 700396 / NCK56 / N2 / NCFM) GN=purR PE=4 SV=1	366780	240826	0.0075309	0.0108951	Other
Y1592_LACAC	UPF0342 protein LBA1592 OS=Lactobacillus acidophilus (strain ATCC 700396 / NCK56 / N2 / NCFM) GN=LBA1592 PE=3 SV=1	60735.5	80977.6	0.00800105	0.0114812	Other
RS10_LACAC	30S ribosomal protein S10 OS=Lactobacillus acidophilus (strain ATCC 700396 / NCK56 / N2 / NCFM) GN=rpsJ PE=3 SV=1	366848	542777	0.00830152	0.0118641	Other
RL30_LACAC	50S ribosomal protein L30 OS=Lactobacillus acidophilus (strain ATCC 700396 / NCK56 / N2 / NCFM) GN=rpmD PE=3 SV=1	76327.2	124524	0.00843712	0.0120093	Other
GUAC_LACAC	GMP reductase OS=Lactobacillus acidophilus (strain ATCC 700396 / NCK56 / N2 / NCFM) GN=guaC PE=3 SV=1	112384	179571	0.00851584	0.0120727	Other
Q5FMM4_LACAC	Putative nucleotide-binding protein OS=Lactobacillus acidophilus (strain ATCC 700396 / NCK56 / N2 / NCFM) GN=uspA PE=3 SV=1	389661	529332	0.0127198	0.0177474	Other
Q5FKF2_LACAC	Putative O-linked transferase OS=Lactobacillus acidophilus (strain ATCC 700396 / NCK56 / N2 / NCFM) GN=LBA0971 PE=4 SV=1	149499	230136	0.0168336	0.023212	Other
Q5FL76_LACAC	Putative phosphate starvation inducible protein stressrelated OS=Lactobacillus acidophilus (strain ATCC 700396 / NCK56 / N2 / NCFM) GN=yvyD PE=4 SV=1	1.7374e+06	1.38855e+06	0.0192593	0.0258499	Other
RS5_LACAC	30S ribosomal protein S5 OS=Lactobacillus acidophilus (strain ATCC 700396 / NCK56 / N2 / NCFM) GN=rpsE PE=3 SV=1	179773	243880	0.019228	0.0258499	Other
Q5FIU8_LACAC	Phosphoribosylaminoimidazole-succinocarboxamide synthase OS=Lactobacillus acidophilus (strain ATCC 700396 / NCK56 / N2 / NCFM) GN=purC PE=3 SV=1	109928	77346.8	0.0224088	0.0298502	Other
RS13_LACAC	30S ribosomal protein S13 OS=Lactobacillus acidophilus (strain ATCC 700396 / NCK56 / N2 / NCFM) GN=rpsM PE=3 SV=1	290736	173649	0.0278066	0.0363545	Other
RNPA_LACAC	Ribonuclease P protein component OS=Lactobacillus acidophilus (strain ATCC 700396 / NCK56 / N2 / NCFM) GN=rnpA PE=3 SV=1	318609	372055	0.0365226	0.0467119	Other
Q5FIC1_LACAC	Cell wall-associated hydrolase OS=Lactobacillus acidophilus (strain ATCC 700396 / NCK56 / N2 / NCFM) GN=LBA1741 PE=4 SV=1	75633.6	119376	0.046775	0.0596086	Signal
Q5FLC8_LACAC	ATP-dependent RNA helicase, DEAD-DEAH box OS=Lactobacillus acidophilus (strain ATCC 700396 / NCK56 / N2 / NCFM) GN=LBA0617 PE=4 SV=1	438001	513310	0.0597625	0.0756135	Other
Q5FLZ8_LACAC	Ribosomal RNA small subunit methyltransferase I OS=Lactobacillus acidophilus (strain ATCC 700396 / NCK56 / N2 / NCFM) GN=rsmI PE=3 SV=1	120120	146862	0.069009	0.0863836	Cytoplasm
POTA_LACAC	Spermidine/putrescine import ATP-binding protein PotA OS=Lactobacillus acidophilus (strain ATCC 700396 / NCK56 / N2 / NCFM) GN=potA PE=3 SV=1	24999.8	32941.3	0.0872571	0.107323	Other
Q5FKI3_LACAC	Aminotransferase OS=Lactobacillus acidophilus (strain ATCC 700396 / NCK56 / N2 / NCFM) GN=LBA0937 PE=3 SV=1	79728.2	94313.6	0.0905726	0.11063	Other
EFP2_LACAC	Elongation factor P 2 OS=Lactobacillus acidophilus (strain ATCC 700396 / NCK56 / N2 / NCFM) GN=efp2 PE=3 SV=1	812564	520112	0.10854	0.130766	Cytoplasm
Q5FIK4_LACAC	Proline iminopeptidase OS=Lactobacillus acidophilus (strain ATCC 700396 / NCK56 / N2 / NCFM) GN=LBA1658 PE=3 SV=1	131456	207374	0.113225	0.135486	Other
RL29_LACAC	50S ribosomal protein L29 OS=Lactobacillus acidophilus (strain ATCC 700396 / NCK56 / N2 / NCFM) GN=rpmC PE=3 SV=1	257320	310585	0.124729	0.148748	Other
Q5FJL9_LACAC	Neutral endopeptidase OS=Lactobacillus acidophilus (strain ATCC 700396 / NCK56 / N2 / NCFM) GN=pepO PE=4 SV=1	333972	269427	0.131111	0.15531	Other
ATPE_LACAC	ATP synthase epsilon chain OS=Lactobacillus acidophilus (strain ATCC 700396 / NCK56 / N2 / NCFM) GN=atpC PE=2 SV=1	498165	353520	0.135632	0.159593	Other
Q5FLW1_LACAC	Thioredoxin OS=Lactobacillus acidophilus (strain ATCC 700396 / NCK56 / N2 / NCFM) GN=LBA0422 PE=3 SV=1	124741	135935	0.172228	0.199332	Other
Q5FM58_LACAC	30S ribosomal protein S9 OS=Lactobacillus acidophilus (strain ATCC 700396 / NCK56 / N2 / NCFM) GN=rpsI PE=3 SV=1	1.37092e+06	1.23147e+06	0.177648	0.204267	Other
Q5FI39_LACAC	Putative oxidoreductase OS=Lactobacillus acidophilus (strain ATCC 700396 / NCK56 / N2 / NCFM) GN=LBA1833 PE=4 SV=1	122986	141577	0.183706	0.210546	Other
Q5FKK6_LACAC	Aminopeptidase OS=Lactobacillus acidophilus (strain ATCC 700396 / NCK56 / N2 / NCFM) GN=LBA0911 PE=4 SV=1	156582	175475	0.20557	0.234084	Other
Q5FIW7_LACAC	Translation initiation factor IF-3 OS=Lactobacillus acidophilus (strain ATCC 700396 / NCK56 / N2 / NCFM) GN=infC PE=3 SV=1	2.29672e+06	2.08485e+06	0.211818	0.238887	Other
MURC_LACAC	UDP-N-acetylmuramate--L-alanine ligase OS=Lactobacillus acidophilus (strain ATCC 700396 / NCK56 / N2 / NCFM) GN=murC PE=3 SV=1	178186	159689	0.30105	0.334557	Cytoplasm
Y378_LACAC	Nucleoid-associated protein LBA0378 OS=Lactobacillus acidophilus (strain ATCC 700396 / NCK56 / N2 / NCFM) GN=LBA0378 PE=3 SV=1	787879	734472	0.373501	0.40946	Cytoplasm
RL20_LACAC	50S ribosomal protein L20 OS=Lactobacillus acidophilus (strain ATCC 700396 / NCK56 / N2 / NCFM) GN=rplT PE=3 SV=1	397563	361390	0.393	0.429501	Other
Q5FLA6_LACAC	Phosphocarrier protein HPr OS=Lactobacillus acidophilus (strain ATCC 700396 / NCK56 / N2 / NCFM) GN=ptsH PE=4 SV=1	641703	531279	0.485532	0.524137	Cytoplasm
Q5FJ44_LACAC	Galactokinase OS=Lactobacillus acidophilus (strain ATCC 700396 / NCK56 / N2 / NCFM) GN=galK PE=3 SV=1	105785	112740	0.509708	0.548557	Cytoplasm
RUVA_LACAC	Holliday junction ATP-dependent DNA helicase RuvA OS=Lactobacillus acidophilus (strain ATCC 700396 / NCK56 / N2 / NCFM) GN=ruvA PE=3 SV=1	489804	462796	0.528893	0.567475	Other
Q5FIY8_LACAC	Transcription elongation factor GreA OS=Lactobacillus acidophilus (strain ATCC 700396 / NCK56 / N2 / NCFM) GN=greA PE=3 SV=1	159459	150762	0.569538	0.607393	Other
Q5FIL6_LACAC	Dipeptidase OS=Lactobacillus acidophilus (strain ATCC 700396 / NCK56 / N2 / NCFM) GN=LBA1646 PE=4 SV=1	100324	110285	0.571851	0.608022	Other
Q5FIU1_LACAC	Bacteriocin helveticin J OS=Lactobacillus acidophilus (strain ATCC 700396 / NCK56 / N2 / NCFM) GN=LBA1566 PE=4 SV=1	93238.6	99275.3	0.613653	0.648561	Other
Q5FIZ4_LACAC	Predicted N-acetylglucosamine kinase OS=Lactobacillus acidophilus (strain ATCC 700396 / NCK56 / N2 / NCFM) GN=LBA1511 PE=4 SV=1	301478	307355	0.682653	0.711443	Other
Q5FMM9_LACAC	N-acetylglucosamine-6-phosphate deacetylase OS=Lactobacillus acidophilus (strain ATCC 700396 / NCK56 / N2 / NCFM) GN=LBA0144 PE=3 SV=1	259334	234982	0.685242	0.711443	Other
MUTS2_LACAC	Endonuclease MutS2 OS=Lactobacillus acidophilus (strain ATCC 700396 / NCK56 / N2 / NCFM) GN=mutS2 PE=3 SV=1	68520.5	62516.8	0.749864	0.769482	Other
Q5FIR9_LACAC	CMP-binding factor OS=Lactobacillus acidophilus (strain ATCC 700396 / NCK56 / N2 / NCFM) GN=LBA1589 PE=4 SV=1	63060.7	60657.6	0.864298	0.876716	Other
RL16_LACAC	50S ribosomal protein L16 OS=Lactobacillus acidophilus (strain ATCC 700396 / NCK56 / N2 / NCFM) GN=rplP PE=3 SV=1	247388	199514	0.879759	0.889843	Other
Q5FM33_LACAC	Mini-ribonuclease 3 OS=Lactobacillus acidophilus (strain ATCC 700396 / NCK56 / N2 / NCFM) GN=mrnC PE=3 SV=1	240580	236961	0.891288	0.898928	Cytoplasm
Q5FMN9_LACAC	Glutamine ABC transporter permease protein OS=Lactobacillus acidophilus (strain ATCC 700396 / NCK56 / N2 / NCFM) GN=glnP PE=3 SV=1	451395	75927.8	6.1e-08	2.53e-06	Signal
Q5FL90_LACAC	Putative tRNA (cytidine(34)-2'-O)-methyltransferase OS=Lactobacillus acidophilus (strain ATCC 700396 / NCK56 / N2 / NCFM) GN=LBA0657 PE=3 SV=1	184376	1.02509e+06	4.17e-08	2.53e-06	Cytoplasm
Q5FKC7_LACAC	Aluminum resistance protein OS=Lactobacillus acidophilus (strain ATCC 700396 / NCK56 / N2 / NCFM) GN=LBA0997 PE=4 SV=1	211026	912537	1.43e-07	2.76e-06	Other
Q5FM37_LACAC	DUTPase OS=Lactobacillus acidophilus (strain ATCC 700396 / NCK56 / N2 / NCFM) GN=LBA0345 PE=4 SV=1	248843	786056	1e-06	8.02e-06	Other
RPOE_LACAC	Probable DNA-directed RNA polymerase subunit delta OS=Lactobacillus acidophilus (strain ATCC 700396 / NCK56 / N2 / NCFM) GN=rpoE PE=3 SV=1	762457	2.13863e+06	1.6e-06	9.23e-06	Other
Q5FLA3_LACAC	Negative regulator genetic competence OS=Lactobacillus acidophilus (strain ATCC 700396 / NCK56 / N2 / NCFM) GN=mecA PE=3 SV=1	408750	1.15886e+06	2.49e-06	1.28e-05	Other
Q5FMX4_LACAC	Putative uncharacterized protein OS=Lactobacillus acidophilus (strain ATCC 700396 / NCK56 / N2 / NCFM) GN=LBA0046 PE=4 SV=1	1.00673e+07	2.2697e+06	3.1e-06	1.49e-05	Signal
DTD_LACAC	D-aminoacyl-tRNA deacylase OS=Lactobacillus acidophilus (strain ATCC 700396 / NCK56 / N2 / NCFM) GN=dtd PE=3 SV=1	416497	1.27438e+06	3.4e-06	1.54e-05	Cytoplasm
Q5FHZ2_LACAC	Cobyric acid synthase OS=Lactobacillus acidophilus (strain ATCC 700396 / NCK56 / N2 / NCFM) GN=cobQ PE=4 SV=1	464815	1.02951e+06	6.62e-06	2.63e-05	Other
TRMFO_LACAC	Methylenetetrahydrofolate--tRNA-(uracil-5-)-methyltransferase TrmFO OS=Lactobacillus acidophilus (strain ATCC 700396 / NCK56 / N2 / NCFM) GN=trmFO PE=3 SV=1	161476	619423	6.85e-06	2.69e-05	Cytoplasm
Q5FMT9_LACAC	Putative heat shock related serine protease OS=Lactobacillus acidophilus (strain ATCC 700396 / NCK56 / N2 / NCFM) GN=htrA PE=4 SV=1	1.22622e+06	274251	1.14e-05	4.1e-05	Other
Q5FKS0_LACAC	Ribonuclease J OS=Lactobacillus acidophilus (strain ATCC 700396 / NCK56 / N2 / NCFM) GN=rnj PE=3 SV=1	275500	883466	1.19e-05	4.17e-05	Cytoplasm
Q5FLX0_LACAC	Glucose-6-phosphate 1-dehydrogenase OS=Lactobacillus acidophilus (strain ATCC 700396 / NCK56 / N2 / NCFM) GN=zwf PE=3 SV=1	175864	414341	2.1e-05	6.35e-05	Other
Q5FMA3_LACAC	ATP-dependent zinc metalloprotease FtsH OS=Lactobacillus acidophilus (strain ATCC 700396 / NCK56 / N2 / NCFM) GN=ftsH PE=3 SV=1	613345	215492	2.29e-05	6.84e-05	Other
Q5FIK1_LACAC	Putative membrane protein OS=Lactobacillus acidophilus (strain ATCC 700396 / NCK56 / N2 / NCFM) GN=LBA1661 PE=4 SV=1	2.70272e+06	799901	2.63e-05	7.68e-05	Signal
Q5FJZ4_LACAC	Lysin OS=Lactobacillus acidophilus (strain ATCC 700396 / NCK56 / N2 / NCFM) GN=LBA1140 PE=4 SV=1	136861	450387	2.8e-05	8.1e-05	Signal
Q5FL60_LACAC	UvrABC system protein A OS=Lactobacillus acidophilus (strain ATCC 700396 / NCK56 / N2 / NCFM) GN=uvrA PE=3 SV=1	65964.6	141068	4.18e-05	0.00011527	Cytoplasm
RL13_LACAC	50S ribosomal protein L13 OS=Lactobacillus acidophilus (strain ATCC 700396 / NCK56 / N2 / NCFM) GN=rplM PE=3 SV=1	1.55862e+06	832171	0.000137279	0.000318813	Other
TRMD_LACAC	tRNA (guanine-N(1)-)-methyltransferase OS=Lactobacillus acidophilus (strain ATCC 700396 / NCK56 / N2 / NCFM) GN=trmD PE=3 SV=1	317739	1.46211e+06	0.000283402	0.000595482	Cytoplasm
Q5FJQ3_LACAC	Cysteine synthase OS=Lactobacillus acidophilus (strain ATCC 700396 / NCK56 / N2 / NCFM) GN=LBA1238 PE=3 SV=1	192164	119615	0.000309006	0.000641642	Other
Q5FKD9_LACAC	ATP-dependent protease subunit HslV OS=Lactobacillus acidophilus (strain ATCC 700396 / NCK56 / N2 / NCFM) GN=hslV PE=3 SV=1	542269	955122	0.000523089	0.00100902	Cytoplasm
CLPP_LACAC	ATP-dependent Clp protease proteolytic subunit OS=Lactobacillus acidophilus (strain ATCC 700396 / NCK56 / N2 / NCFM) GN=clpP PE=3 SV=1	223142	697091	0.00063653	0.00119519	Cytoplasm
Q5FKG9_LACAC	2',3'-cyclic-nucleotide 2'-phosphodiesterase OS=Lactobacillus acidophilus (strain ATCC 700396 / NCK56 / N2 / NCFM) GN=yfkN PE=3 SV=1	60812.7	134760	0.000661367	0.00122875	Other
Q5FMU4_LACAC	Putative response regulator OS=Lactobacillus acidophilus (strain ATCC 700396 / NCK56 / N2 / NCFM) GN=LBA0078 PE=4 SV=1	290403	456397	0.00097081	0.00175741	Other
LEXA_LACAC	LexA repressor OS=Lactobacillus acidophilus (strain ATCC 700396 / NCK56 / N2 / NCFM) GN=lexA PE=3 SV=1	669637	1.13299e+06	0.00113137	0.00203761	Other
RSMH_LACAC	Ribosomal RNA small subunit methyltransferase H OS=Lactobacillus acidophilus (strain ATCC 700396 / NCK56 / N2 / NCFM) GN=rsmH PE=3 SV=1	161917	274725	0.00126554	0.00220067	Cytoplasm
Q5FIC0_LACAC	Cell wall-associated hydrolase OS=Lactobacillus acidophilus (strain ATCC 700396 / NCK56 / N2 / NCFM) GN=LBA1743 PE=4 SV=1	448312	263481	0.00135284	0.00231821	Signal
Q5FI89_LACAC	Tagatose-6-phosphate kinase OS=Lactobacillus acidophilus (strain ATCC 700396 / NCK56 / N2 / NCFM) GN=fruK PE=3 SV=1	169409	336018	0.00311298	0.00492772	Other
Q5FKX1_LACAC	Cell division regulator OS=Lactobacillus acidophilus (strain ATCC 700396 / NCK56 / N2 / NCFM) GN=LBA0788 PE=4 SV=1	268246	177811	0.0032658	0.00514654	Other
RL15_LACAC	50S ribosomal protein L15 OS=Lactobacillus acidophilus (strain ATCC 700396 / NCK56 / N2 / NCFM) GN=rplO PE=3 SV=1	243165	337854	0.00344339	0.0054023	Other
Q5FLB9_LACAC	Acetyl-CoA C-acetyltransferase thil OS=Lactobacillus acidophilus (strain ATCC 700396 / NCK56 / N2 / NCFM) GN=thil PE=3 SV=1	374538	549570	0.00360655	0.00560842	Other
RL5_LACAC	50S ribosomal protein L5 OS=Lactobacillus acidophilus (strain ATCC 700396 / NCK56 / N2 / NCFM) GN=rplE PE=3 SV=1	6.36538e+06	1.05197e+07	0.00489114	0.00728512	Other
UPP_LACAC	Uracil phosphoribosyltransferase OS=Lactobacillus acidophilus (strain ATCC 700396 / NCK56 / N2 / NCFM) GN=upp PE=3 SV=2	474372	344353	0.00589184	0.00862996	Other
Q5FMI0_LACAC	Inosine-5'-monophosphate dehydrogenase OS=Lactobacillus acidophilus (strain ATCC 700396 / NCK56 / N2 / NCFM) GN=LBA0199 PE=4 SV=1	161737	223992	0.00646085	0.00938552	Other
Q5FJ45_LACAC	Galactose-1-phosphate uridylyltransferase OS=Lactobacillus acidophilus (strain ATCC 700396 / NCK56 / N2 / NCFM) GN=galT PE=3 SV=1	168151	511066	0.017962	0.024481	Cytoplasm
RS4_LACAC	30S ribosomal protein S4 OS=Lactobacillus acidophilus (strain ATCC 700396 / NCK56 / N2 / NCFM) GN=rpsD PE=3 SV=1	2.38013e+06	3.45669e+06	0.0243434	0.0319451	Other
RS16_LACAC	30S ribosomal protein S16 OS=Lactobacillus acidophilus (strain ATCC 700396 / NCK56 / N2 / NCFM) GN=rpsP PE=3 SV=1	6.33271e+06	4.08512e+06	0.0285376	0.0371726	Other
Q5FIX4_LACAC	GTP-binding protein OS=Lactobacillus acidophilus (strain ATCC 700396 / NCK56 / N2 / NCFM) GN=LBA1531 PE=4 SV=1	268994	235637	0.0900024	0.110315	Other
Q5FHQ8_LACAC	6-phosphogluconate dehydrogenase, decarboxylating OS=Lactobacillus acidophilus (strain ATCC 700396 / NCK56 / N2 / NCFM) GN=LBA1973 PE=3 SV=1	406662	525882	0.110004	0.13208	Other
Q5FI97_LACAC	Putative uncharacterized protein OS=Lactobacillus acidophilus (strain ATCC 700396 / NCK56 / N2 / NCFM) GN=LBA1769 PE=4 SV=1	939793	850115	0.13981	0.163963	Other
Q5FN11_LACAC	DNA gyrase subunit B OS=Lactobacillus acidophilus (strain ATCC 700396 / NCK56 / N2 / NCFM) GN=gyrB PE=3 SV=1	311190	377151	0.22038	0.247752	Cytoplasm
ENGB_LACAC	Probable GTP-binding protein EngB OS=Lactobacillus acidophilus (strain ATCC 700396 / NCK56 / N2 / NCFM) GN=engB PE=3 SV=1	1.35e+06	1.27369e+06	0.361205	0.397213	Other
Q5FKE5_LACAC	Ribosome biogenesis GTPase A OS=Lactobacillus acidophilus (strain ATCC 700396 / NCK56 / N2 / NCFM) GN=LBA0978 PE=3 SV=1	1.16426e+06	1.11386e+06	0.626943	0.658664	Cytoplasm
Q5FIL7_LACAC	Multiple sugar-binding ABC-transporter ATPase protein OS=Lactobacillus acidophilus (strain ATCC 700396 / NCK56 / N2 / NCFM) GN=LBA1645 PE=3 SV=1	187591	190317	0.7737	0.79164	Other
Q5FIW6_LACAC	Putative uncharacterized protein OS=Lactobacillus acidophilus (strain ATCC 700396 / NCK56 / N2 / NCFM) GN=LBA1539 PE=4 SV=1	9.03461e+07	5.7929e+06	2.66e-08	2.53e-06	Signal
FTHS2_LACAC	Formate--tetrahydrofolate ligase 2 OS=Lactobacillus acidophilus (strain ATCC 700396 / NCK56 / N2 / NCFM) GN=fhs2 PE=3 SV=1	157295	1.1093e+06	2.83e-07	3.57e-06	Other
Q5FIQ8_LACAC	Putative cell surface protein OS=Lactobacillus acidophilus (strain ATCC 700396 / NCK56 / N2 / NCFM) GN=LBA1601 PE=4 SV=1	1.30848e+06	196108	9.18e-07	7.95e-06	Signal
DER_LACAC	GTPase Der OS=Lactobacillus acidophilus (strain ATCC 700396 / NCK56 / N2 / NCFM) GN=der PE=3 SV=1	671314	1.8183e+06	1.96e-06	1.06e-05	Other
Q5FJJ0_LACAC	Oligopeptide ABC transporter (ATP-binding protein) OS=Lactobacillus acidophilus (strain ATCC 700396 / NCK56 / N2 / NCFM) GN=oppF PE=3 SV=1	220227	616375	3.84e-06	1.65e-05	Other
Q5FKK0_LACAC	Citrate lyase alpha chain OS=Lactobacillus acidophilus (strain ATCC 700396 / NCK56 / N2 / NCFM) GN=citF PE=4 SV=1	3.62053e+06	1.26645e+06	7.56e-06	2.84e-05	Other
ALR_LACAC	Alanine racemase OS=Lactobacillus acidophilus (strain ATCC 700396 / NCK56 / N2 / NCFM) GN=alr PE=3 SV=1	443574	1.39198e+06	1.4e-05	4.72e-05	Other
RF3_LACAC	Peptide chain release factor 3 OS=Lactobacillus acidophilus (strain ATCC 700396 / NCK56 / N2 / NCFM) GN=prfC PE=3 SV=1	278211	709901	2.05e-05	6.28e-05	Cytoplasm
Q5FJT1_LACAC	Putative enterolysin A OS=Lactobacillus acidophilus (strain ATCC 700396 / NCK56 / N2 / NCFM) GN=LBA1207 PE=4 SV=1	1.76737e+07	5.12963e+06	2.38e-05	7.06e-05	Signal
Q5FMB4_LACAC	DEAD-box ATP-dependent RNA helicase CshA OS=Lactobacillus acidophilus (strain ATCC 700396 / NCK56 / N2 / NCFM) GN=cshA PE=3 SV=1	340496	940803	9.7e-05	0.000234568	Cytoplasm
Q5FMF5_LACAC	Ribose-phosphate pyrophosphokinase OS=Lactobacillus acidophilus (strain ATCC 700396 / NCK56 / N2 / NCFM) GN=prsA PE=3 SV=1	578313	978421	0.000159861	0.000359432	Cytoplasm
Q5FIG3_LACAC	Exodeoxyribonuclease OS=Lactobacillus acidophilus (strain ATCC 700396 / NCK56 / N2 / NCFM) GN=exoA PE=4 SV=1	2.21244e+06	1.19659e+06	0.000168253	0.000373542	Other
RL6_LACAC	50S ribosomal protein L6 OS=Lactobacillus acidophilus (strain ATCC 700396 / NCK56 / N2 / NCFM) GN=rplF PE=3 SV=1	636917	2.76428e+06	0.000212477	0.000460149	Other
OBG_LACAC	GTPase Obg OS=Lactobacillus acidophilus (strain ATCC 700396 / NCK56 / N2 / NCFM) GN=obg PE=3 SV=1	417949	727874	0.000267609	0.000569071	Cytoplasm
Q5FJI9_LACAC	Oligopeptide ABC transporter ATP-binding protein OS=Lactobacillus acidophilus (strain ATCC 700396 / NCK56 / N2 / NCFM) GN=oppD PE=3 SV=1	465037	1.29514e+06	0.000636225	0.00119519	Other
MURG_LACAC	UDP-N-acetylglucosamine--N-acetylmuramyl-(pentapeptide) pyrophosphoryl-undecaprenol N-acetylglucosamine transferase OS=Lactobacillus acidophilus (strain ATCC 700396 / NCK56 / N2 / NCFM) GN=murG PE=3 SV=1	553165	1.02052e+06	0.00118562	0.00209394	Other
Q5FLB3_LACAC	RNA methyltransferase family OS=Lactobacillus acidophilus (strain ATCC 700396 / NCK56 / N2 / NCFM) GN=LBA0632 PE=3 SV=1	253038	402253	0.00182083	0.00306072	Other
RL14_LACAC	50S ribosomal protein L14 OS=Lactobacillus acidophilus (strain ATCC 700396 / NCK56 / N2 / NCFM) GN=rplN PE=3 SV=1	3.22162e+06	1.90234e+06	0.00198157	0.00329951	Other
Q5FIY9_LACAC	L-LDH OS=Lactobacillus acidophilus (strain ATCC 700396 / NCK56 / N2 / NCFM) GN=LBA1516 PE=3 SV=1	720260	141604	0.00350404	0.00547313	Other
Q5FN08_LACAC	Single-stranded DNA-binding protein OS=Lactobacillus acidophilus (strain ATCC 700396 / NCK56 / N2 / NCFM) GN=LBA0008 PE=3 SV=1	666464	1.14599e+06	0.00417853	0.00638537	Other
Q5FKW1_LACAC	Rod shape-determining protein OS=Lactobacillus acidophilus (strain ATCC 700396 / NCK56 / N2 / NCFM) GN=mreB PE=4 SV=1	1.04734e+06	720628	0.0119274	0.0167079	Other
Y733_LACAC	Probable transcriptional regulatory protein LBA0733 OS=Lactobacillus acidophilus (strain ATCC 700396 / NCK56 / N2 / NCFM) GN=LBA0733 PE=3 SV=1	1.42423e+06	997195	0.0227468	0.0301866	Cytoplasm
TRMB_LACAC	tRNA (guanine-N(7)-)-methyltransferase OS=Lactobacillus acidophilus (strain ATCC 700396 / NCK56 / N2 / NCFM) GN=trmB PE=3 SV=1	1.72988e+06	2.25622e+06	0.0633639	0.0795994	Other
Q5FJC6_LACAC	Xaa-Pro dipeptidyl-peptidase OS=Lactobacillus acidophilus (strain ATCC 700396 / NCK56 / N2 / NCFM) GN=pepX PE=3 SV=1	1.18653e+06	1.66956e+06	0.0806201	0.0998558	Other
Q5FJQ6_LACAC	Putative lactocepin S-layer protein OS=Lactobacillus acidophilus (strain ATCC 700396 / NCK56 / N2 / NCFM) GN=LBA1235 PE=4 SV=1	6.55797e+06	4.79848e+06	0.0915006	0.111378	Other
Q5FI46_LACAC	Chromosome partitioning protein OS=Lactobacillus acidophilus (strain ATCC 700396 / NCK56 / N2 / NCFM) GN=parB PE=3 SV=1	751768	858441	0.140654	0.164407	Other
Q5FHV1_LACAC	D-alanine--poly(phosphoribitol) ligase subunit 1 OS=Lactobacillus acidophilus (strain ATCC 700396 / NCK56 / N2 / NCFM) GN=dltA PE=3 SV=1	1.31635e+06	1.43001e+06	0.230252	0.258028	Cytoplasm
RL23_LACAC	50S ribosomal protein L23 OS=Lactobacillus acidophilus (strain ATCC 700396 / NCK56 / N2 / NCFM) GN=rplW PE=3 SV=1	1.59581e+06	1.43087e+06	0.24582	0.274603	Other
Q5FHT6_LACAC	Putative lipoprotein A-antigen OS=Lactobacillus acidophilus (strain ATCC 700396 / NCK56 / N2 / NCFM) GN=LBA1943 PE=4 SV=1	1.03055e+06	895531	0.5452	0.583198	Signal
Q5FIX7_LACAC	Ribosomal silencing factor RsfS OS=Lactobacillus acidophilus (strain ATCC 700396 / NCK56 / N2 / NCFM) GN=rsfS PE=3 SV=1	271709	238423	0.632895	0.662944	Cytoplasm
Q5FM21_LACAC	ABC transporter OS=Lactobacillus acidophilus (strain ATCC 700396 / NCK56 / N2 / NCFM) GN=LBA0361 PE=4 SV=1	2.65541e+06	369624	1.23e-07	2.61e-06	Signal
CAPP_LACAC	Phosphoenolpyruvate carboxylase OS=Lactobacillus acidophilus (strain ATCC 700396 / NCK56 / N2 / NCFM) GN=ppc PE=3 SV=1	231682	869112	1.05e-06	8.02e-06	Other
Q5FJJ9_LACAC	Signal recognition particle receptor FtsY OS=Lactobacillus acidophilus (strain ATCC 700396 / NCK56 / N2 / NCFM) GN=ftsY PE=3 SV=1	420826	1.25331e+06	1.44e-06	8.82e-06	Cytoplasm
Q5FMM2_LACAC	Alkylphosphonate ABC transporter OS=Lactobacillus acidophilus (strain ATCC 700396 / NCK56 / N2 / NCFM) GN=LBA0151 PE=4 SV=1	1.23438e+06	321143	1.85e-06	1.04e-05	Signal
Q5FML7_LACAC	Putative uncharacterized protein OS=Lactobacillus acidophilus (strain ATCC 700396 / NCK56 / N2 / NCFM) GN=LBA0156 PE=4 SV=1	712925	2.11736e+06	5.55e-06	2.28e-05	Other
Q5FKT4_LACAC	Ribonuclease J OS=Lactobacillus acidophilus (strain ATCC 700396 / NCK56 / N2 / NCFM) GN=rnj PE=3 SV=1	411912	1.23892e+06	1.15e-05	4.11e-05	Cytoplasm
Q5FKH9_LACAC	Glyoxylate reductase OS=Lactobacillus acidophilus (strain ATCC 700396 / NCK56 / N2 / NCFM) GN=LBA0942 PE=3 SV=1	503719	1.08927e+06	1.28e-05	4.39e-05	Other
Q5FMN0_LACAC	Alpha-glucosidase OS=Lactobacillus acidophilus (strain ATCC 700396 / NCK56 / N2 / NCFM) GN=LBA0143 PE=3 SV=1	474314	1.05799e+06	1.9e-05	5.99e-05	Other
GPDA_LACAC	Glycerol-3-phosphate dehydrogenase [NAD(P)+] OS=Lactobacillus acidophilus (strain ATCC 700396 / NCK56 / N2 / NCFM) GN=gpsA PE=3 SV=1	660306	1.55592e+06	2.07e-05	6.29e-05	Cytoplasm
Q5FKT2_LACAC	Peptide deformylase OS=Lactobacillus acidophilus (strain ATCC 700396 / NCK56 / N2 / NCFM) GN=def PE=3 SV=1	1.34521e+06	2.66693e+06	3.43e-05	9.52e-05	Other
Q5FIS7_LACAC	Phenylalanyl-tRNA synthetase (Beta subunit) OS=Lactobacillus acidophilus (strain ATCC 700396 / NCK56 / N2 / NCFM) GN=pheT PE=4 SV=1	1.43225e+06	3.20608e+06	9.12e-05	0.00022616	Other
Q5FLF7_LACAC	Ribokinase OS=Lactobacillus acidophilus (strain ATCC 700396 / NCK56 / N2 / NCFM) GN=rbsK PE=3 SV=1	407231	660558	0.000296655	0.00061964	Cytoplasm
Q5FJ38_LACAC	Transcription repressor of beta-galactosidasegene OS=Lactobacillus acidophilus (strain ATCC 700396 / NCK56 / N2 / NCFM) GN=lacR PE=4 SV=1	733884	1.44308e+06	0.000333491	0.000680476	Other
Q5FKY9_LACAC	Protoporphyrinogen oxidase OS=Lactobacillus acidophilus (strain ATCC 700396 / NCK56 / N2 / NCFM) GN=hemK PE=3 SV=1	346730	1.12306e+06	0.000418399	0.00082627	Other
RL19_LACAC	50S ribosomal protein L19 OS=Lactobacillus acidophilus (strain ATCC 700396 / NCK56 / N2 / NCFM) GN=rplS PE=3 SV=1	1.49119e+06	725913	0.000500103	0.00096998	Other
RL18_LACAC	50S ribosomal protein L18 OS=Lactobacillus acidophilus (strain ATCC 700396 / NCK56 / N2 / NCFM) GN=rplR PE=3 SV=1	4.62526e+06	2.35524e+06	0.00263134	0.00424138	Other
ATPG_LACAC	ATP synthase gamma chain OS=Lactobacillus acidophilus (strain ATCC 700396 / NCK56 / N2 / NCFM) GN=atpG PE=2 SV=1	1.60587e+06	717504	0.00309593	0.0049228	Other
PPAC_LACAC	Probable manganese-dependent inorganic pyrophosphatase OS=Lactobacillus acidophilus (strain ATCC 700396 / NCK56 / N2 / NCFM) GN=ppaC PE=3 SV=1	6.311e+06	1.00025e+06	0.00766096	0.011038	Cytoplasm
Q5FLW8_LACAC	Putative uncharacterized protein OS=Lactobacillus acidophilus (strain ATCC 700396 / NCK56 / N2 / NCFM) GN=LBA0415 PE=4 SV=1	884974	321486	0.0192416	0.0258499	Other
GUAA_LACAC	GMP synthase [glutamine-hydrolyzing] OS=Lactobacillus acidophilus (strain ATCC 700396 / NCK56 / N2 / NCFM) GN=guaA PE=3 SV=1	499647	441891	0.205139	0.234084	Other
Q5FL69_LACAC	Thioredoxin reductase OS=Lactobacillus acidophilus (strain ATCC 700396 / NCK56 / N2 / NCFM) GN=trxB PE=3 SV=1	1.74046e+06	1.1832e+06	0.694177	0.718605	Other
Q5FHQ7_LACAC	Pyruvate oxidase OS=Lactobacillus acidophilus (strain ATCC 700396 / NCK56 / N2 / NCFM) GN=poxB PE=3 SV=1	476538	448585	0.78586	0.801759	Other
Q5FKG4_LACAC	Putative uncharacterized protein OS=Lactobacillus acidophilus (strain ATCC 700396 / NCK56 / N2 / NCFM) GN=LBA0958 PE=4 SV=1	1.44577e+06	1.46873e+06	0.933442	0.938761	Other
RS3_LACAC	30S ribosomal protein S3 OS=Lactobacillus acidophilus (strain ATCC 700396 / NCK56 / N2 / NCFM) GN=rpsC PE=3 SV=1	3.88059e+06	4.11247e+06	0.943867	0.946549	Other
Q5FJU2_LACAC	RNA polymerase sigma factor SigA OS=Lactobacillus acidophilus (strain ATCC 700396 / NCK56 / N2 / NCFM) GN=rpoD PE=3 SV=1	1.1138e+06	941463	0.982949	0.982949	Cytoplasm
Q5FIQ6_LACAC	D-alanyl-d-alanine carboxypeptidase OS=Lactobacillus acidophilus (strain ATCC 700396 / NCK56 / N2 / NCFM) GN=vanY PE=3 SV=1	1.34586e+06	218217	1.01e-07	2.61e-06	Signal
Q5FMA8_LACAC	Transcription-repair-coupling factor OS=Lactobacillus acidophilus (strain ATCC 700396 / NCK56 / N2 / NCFM) GN=trcF PE=3 SV=1	161673	690912	2.41e-07	3.16e-06	Cytoplasm
Q5FK07_LACAC	DNA topoisomerase 4 subunit A OS=Lactobacillus acidophilus (strain ATCC 700396 / NCK56 / N2 / NCFM) GN=parC PE=3 SV=1	381994	1.50835e+06	3.4e-07	4.14e-06	Other
Q5FIJ7_LACAC	Oligopeptide ABC transporter substrate binding protein OS=Lactobacillus acidophilus (strain ATCC 700396 / NCK56 / N2 / NCFM) GN=oppA PE=4 SV=1	1.47522e+06	397373	2.54e-06	1.28e-05	Signal
Q5FI22_LACAC	Putative aggregation promoting protein OS=Lactobacillus acidophilus (strain ATCC 700396 / NCK56 / N2 / NCFM) GN=lysM PE=4 SV=1	8.61991e+06	1.97326e+06	2.6e-06	1.29e-05	Signal
Q5FMB1_LACAC	Putative uncharacterized protein OS=Lactobacillus acidophilus (strain ATCC 700396 / NCK56 / N2 / NCFM) GN=LBA0270 PE=4 SV=1	3.02313e+06	8.07611e+06	3.36e-06	1.54e-05	Other
Q5FI48_LACAC	Ribosome-binding ATPase YchF OS=Lactobacillus acidophilus (strain ATCC 700396 / NCK56 / N2 / NCFM) GN=ychF PE=3 SV=1	461832	1.15283e+06	5.23e-06	2.2e-05	Other
Q5FJR3_LACAC	Putative uncharacterized protein OS=Lactobacillus acidophilus (strain ATCC 700396 / NCK56 / N2 / NCFM) GN=LBA1227 PE=4 SV=1	1.38029e+07	4.08432e+06	1.24e-05	4.28e-05	Signal
LEPA_LACAC	Elongation factor 4 OS=Lactobacillus acidophilus (strain ATCC 700396 / NCK56 / N2 / NCFM) GN=lepA PE=3 SV=1	404363	1.01157e+06	1.67e-05	5.42e-05	Other
Q5FM16_LACAC	Phosphate-specific transport system accessory protein PhoU OS=Lactobacillus acidophilus (strain ATCC 700396 / NCK56 / N2 / NCFM) GN=phoU PE=3 SV=1	432730	2.12206e+06	3.26e-05	9.21e-05	Cytoplasm
RF1_LACAC	Peptide chain release factor 1 OS=Lactobacillus acidophilus (strain ATCC 700396 / NCK56 / N2 / NCFM) GN=prfA PE=3 SV=1	978863	2.22825e+06	5.58e-05	0.000149242	Cytoplasm
Q5FLB7_LACAC	Hydroxymethylglutaryl-CoA synthase OS=Lactobacillus acidophilus (strain ATCC 700396 / NCK56 / N2 / NCFM) GN=hmcS PE=4 SV=1	470693	849395	5.85e-05	0.000153365	Other
Q5FMJ8_LACAC	Autolysin, amidase OS=Lactobacillus acidophilus (strain ATCC 700396 / NCK56 / N2 / NCFM) GN=LBA0177 PE=4 SV=1	3.61568e+06	1.44361e+06	7.23e-05	0.00018499	Signal
Q5FJ04_LACAC	Glutamine synthetase OS=Lactobacillus acidophilus (strain ATCC 700396 / NCK56 / N2 / NCFM) GN=glnA PE=3 SV=1	665184	3.73203e+06	0.000162933	0.00036402	Other
Q5FK50_LACAC	Putative cell surface protein OS=Lactobacillus acidophilus (strain ATCC 700396 / NCK56 / N2 / NCFM) GN=LBA1079 PE=4 SV=1	1.23363e+06	609637	0.00018593	0.00040766	Signal
ATPD_LACAC	ATP synthase subunit delta OS=Lactobacillus acidophilus (strain ATCC 700396 / NCK56 / N2 / NCFM) GN=atpH PE=2 SV=1	5.32124e+06	1.50191e+06	0.000418987	0.00082627	Other
Q5FLZ5_LACAC	Putative glycoprotein endopeptidase OS=Lactobacillus acidophilus (strain ATCC 700396 / NCK56 / N2 / NCFM) GN=LBA0388 PE=4 SV=1	2.16351e+06	3.95561e+06	0.00118637	0.00209394	Other
Q5FMB5_LACAC	UDP-N-acetylmuramoyl-tripeptide--D-alanyl-D-alanine ligase OS=Lactobacillus acidophilus (strain ATCC 700396 / NCK56 / N2 / NCFM) GN=murF PE=3 SV=1	1.61622e+06	2.15992e+06	0.00463453	0.00696166	Cytoplasm
Q5FM98_LACAC	ATPase OS=Lactobacillus acidophilus (strain ATCC 700396 / NCK56 / N2 / NCFM) GN=clpC PE=3 SV=1	366769	478221	0.00878405	0.0124031	Other
Q5FJX6_LACAC	Penicillin binding protein 1A OS=Lactobacillus acidophilus (strain ATCC 700396 / NCK56 / N2 / NCFM) GN=LBA1159 PE=4 SV=1	571523	745539	0.0140013	0.0194584	Other
Q5FHV4_LACAC	Extramembranal transfer protein OS=Lactobacillus acidophilus (strain ATCC 700396 / NCK56 / N2 / NCFM) GN=dltD PE=4 SV=1	615290	536847	0.0342211	0.0442492	Other
Q5FI44_LACAC	Chromosome partitioning protein OS=Lactobacillus acidophilus (strain ATCC 700396 / NCK56 / N2 / NCFM) GN=parB PE=3 SV=1	1.30011e+06	971046	0.0344417	0.0443719	Other
Q5FIY4_LACAC	rRNA methylase OS=Lactobacillus acidophilus (strain ATCC 700396 / NCK56 / N2 / NCFM) GN=LBA1521 PE=3 SV=1	3.23061e+06	3.01623e+06	0.626598	0.658664	Other
Q5FMP1_LACAC	Putative transcriptional regulator OS=Lactobacillus acidophilus (strain ATCC 700396 / NCK56 / N2 / NCFM) GN=tetR PE=4 SV=1	606042	5.73829e+06	1.13e-08	2.53e-06	Other
Q5FMP2_LACAC	Ribose-p pyrokinase OS=Lactobacillus acidophilus (strain ATCC 700396 / NCK56 / N2 / NCFM) GN=LBA0131 PE=4 SV=1	497115	3.2228e+06	3.75e-08	2.53e-06	Other
RL1_LACAC	50S ribosomal protein L1 OS=Lactobacillus acidophilus (strain ATCC 700396 / NCK56 / N2 / NCFM) GN=rplA PE=3 SV=1	6.53327e+06	1.48849e+06	9.75e-08	2.61e-06	Other
Q5FKB4_LACAC	Putative uncharacterized protein OS=Lactobacillus acidophilus (strain ATCC 700396 / NCK56 / N2 / NCFM) GN=LBA1011 PE=4 SV=1	8.38109e+06	1.30358e+06	1.8e-07	2.76e-06	Other
GLYA_LACAC	Serine hydroxymethyltransferase OS=Lactobacillus acidophilus (strain ATCC 700396 / NCK56 / N2 / NCFM) GN=glyA PE=3 SV=1	414951	2.61672e+06	4.16e-07	4.46e-06	Cytoplasm
GRPE_LACAC	Protein GrpE OS=Lactobacillus acidophilus (strain ATCC 700396 / NCK56 / N2 / NCFM) GN=grpE PE=3 SV=3	682891	3.98397e+06	1.01e-06	8.02e-06	Cytoplasm
Q5FJK4_LACAC	Signal recognition particle protein OS=Lactobacillus acidophilus (strain ATCC 700396 / NCK56 / N2 / NCFM) GN=ffh PE=3 SV=1	966443	2.46721e+06	1.16e-05	4.11e-05	Cytoplasm
Q5FJM0_LACAC	Cyclopropane-fatty-acyl-phospholipid synthase OS=Lactobacillus acidophilus (strain ATCC 700396 / NCK56 / N2 / NCFM) GN=LBA1274 PE=4 SV=1	484349	1.30214e+06	1.53e-05	5.05e-05	Other
GLMU_LACAC	Bifunctional protein GlmU OS=Lactobacillus acidophilus (strain ATCC 700396 / NCK56 / N2 / NCFM) GN=glmU PE=3 SV=1	930259	2.51436e+06	7.72e-05	0.000194595	Cytoplasm
Q5FKK1_LACAC	Citrate lyase beta chain OS=Lactobacillus acidophilus (strain ATCC 700396 / NCK56 / N2 / NCFM) GN=citE PE=3 SV=1	4.45445e+06	2.25057e+06	0.00014329	0.000326332	Other
Q5FJ47_LACAC	Putative surface layer protein OS=Lactobacillus acidophilus (strain ATCC 700396 / NCK56 / N2 / NCFM) GN=LBA1455 PE=4 SV=1	2.85239e+06	1.32121e+06	0.000173877	0.000383617	Signal
RL2_LACAC	50S ribosomal protein L2 OS=Lactobacillus acidophilus (strain ATCC 700396 / NCK56 / N2 / NCFM) GN=rplB PE=3 SV=1	5.71217e+06	2.45327e+06	0.000455027	0.000887428	Other
Q5FMF7_LACAC	Putative uncharacterized protein OS=Lactobacillus acidophilus (strain ATCC 700396 / NCK56 / N2 / NCFM) GN=LBA0222 PE=4 SV=1	6.43304e+07	2.82019e+07	0.00222504	0.00367027	Signal
Q5FLT5_LACAC	Ribonuclease R OS=Lactobacillus acidophilus (strain ATCC 700396 / NCK56 / N2 / NCFM) GN=rnr PE=3 SV=1	1.17447e+06	783566	0.00275621	0.00442247	Cytoplasm
Q5FI23_LACAC	Aminopeptidase N OS=Lactobacillus acidophilus (strain ATCC 700396 / NCK56 / N2 / NCFM) GN=pepN PE=4 SV=1	899137	556605	0.00531325	0.00788057	Other
RL3_LACAC	50S ribosomal protein L3 OS=Lactobacillus acidophilus (strain ATCC 700396 / NCK56 / N2 / NCFM) GN=rplC PE=3 SV=1	1.6486e+06	1.10579e+06	0.0182497	0.0247774	Other
Q5FMG6_LACAC	Methionine--tRNA ligase OS=Lactobacillus acidophilus (strain ATCC 700396 / NCK56 / N2 / NCFM) GN=metG PE=3 SV=1	1.14989e+06	1.96147e+06	0.0362005	0.0464682	Cytoplasm
Q5FN14_LACAC	DNA polymerase III subunit beta OS=Lactobacillus acidophilus (strain ATCC 700396 / NCK56 / N2 / NCFM) GN=dnaN PE=4 SV=1	1.72361e+06	1.92481e+06	0.153898	0.179293	Cytoplasm
Q5FKE2_LACAC	DNA topoisomerase 1 OS=Lactobacillus acidophilus (strain ATCC 700396 / NCK56 / N2 / NCFM) GN=topA PE=3 SV=1	1.18419e+06	1.00105e+06	0.208099	0.235446	Signal
Q5FMH5_LACAC	Aminopeptidase E OS=Lactobacillus acidophilus (strain ATCC 700396 / NCK56 / N2 / NCFM) GN=pepE PE=4 SV=1	1.43061e+06	1.15329e+06	0.684196	0.711443	Other
Q5FN03_LACAC	Putative alkylphosphonate ABC transporter OS=Lactobacillus acidophilus (strain ATCC 700396 / NCK56 / N2 / NCFM) GN=LBA0014 PE=4 SV=1	1.07836e+07	1.53879e+06	5.7e-08	2.53e-06	Signal
Q5FKK9_LACAC	Fumarate reductase flavoprotein OS=Lactobacillus acidophilus (strain ATCC 700396 / NCK56 / N2 / NCFM) GN=LBA0908 PE=4 SV=1	541520	3.62705e+06	2.23e-07	3.16e-06	Other
RL4_LACAC	50S ribosomal protein L4 OS=Lactobacillus acidophilus (strain ATCC 700396 / NCK56 / N2 / NCFM) GN=rplD PE=3 SV=1	4.65782e+07	6.34006e+06	2.37e-07	3.16e-06	Other
Q5FJT9_LACAC	Glycine--tRNA ligase alpha subunit OS=Lactobacillus acidophilus (strain ATCC 700396 / NCK56 / N2 / NCFM) GN=glyQ PE=3 SV=1	991501	3.79714e+06	2.34e-07	3.16e-06	Cytoplasm
RL10_LACAC	50S ribosomal protein L10 OS=Lactobacillus acidophilus (strain ATCC 700396 / NCK56 / N2 / NCFM) GN=rplJ PE=3 SV=1	1.02612e+07	4.82989e+06	4.45e-05	0.000120918	Other
Q5FL45_LACAC	Phosphate acetyltransferase OS=Lactobacillus acidophilus (strain ATCC 700396 / NCK56 / N2 / NCFM) GN=LBA0704 PE=4 SV=1	1.00843e+06	1.8054e+06	0.000158734	0.000359187	Other
Q5FIC3_LACAC	Putative uncharacterized protein OS=Lactobacillus acidophilus (strain ATCC 700396 / NCK56 / N2 / NCFM) GN=LBA1739 PE=4 SV=1	3.36631e+07	1.68977e+07	0.000251734	0.000538559	Signal
Q5FLF9_LACAC	Glycerol-3-phosphate ABC transporter OS=Lactobacillus acidophilus (strain ATCC 700396 / NCK56 / N2 / NCFM) GN=LBA0585 PE=4 SV=1	2.33071e+06	1.24042e+06	0.000397746	0.000793245	Signal
GLMM_LACAC	Phosphoglucosamine mutase OS=Lactobacillus acidophilus (strain ATCC 700396 / NCK56 / N2 / NCFM) GN=glmM PE=3 SV=1	771204	1.19998e+06	0.000968325	0.00175741	Other
Q5FLS6_LACAC	Aldehyde-alcohol dehydrogenase OS=Lactobacillus acidophilus (strain ATCC 700396 / NCK56 / N2 / NCFM) GN=adhE PE=3 SV=1	659845	1.23465e+06	0.00134166	0.00231028	Other
RL7_LACAC	50S ribosomal protein L7/L12 OS=Lactobacillus acidophilus (strain ATCC 700396 / NCK56 / N2 / NCFM) GN=rplL PE=3 SV=1	3.67495e+07	1.38162e+07	0.00154657	0.00262471	Other
Q5FIF0_LACAC	Putative uncharacterized protein OS=Lactobacillus acidophilus (strain ATCC 700396 / NCK56 / N2 / NCFM) GN=LBA1712 PE=4 SV=1	4.16239e+06	2.52139e+06	0.00560076	0.00823778	Signal
THII_LACAC	Probable tRNA sulfurtransferase OS=Lactobacillus acidophilus (strain ATCC 700396 / NCK56 / N2 / NCFM) GN=thiI PE=3 SV=1	4.84432e+06	4.18648e+06	0.134362	0.158629	Cytoplasm
GPMA_LACAC	2,3-bisphosphoglycerate-dependent phosphoglycerate mutase OS=Lactobacillus acidophilus (strain ATCC 700396 / NCK56 / N2 / NCFM) GN=gpmA PE=3 SV=1	8.63089e+06	3.00022e+07	1.02e-06	8.02e-06	Other
FMT_LACAC	Methionyl-tRNA formyltransferase OS=Lactobacillus acidophilus (strain ATCC 700396 / NCK56 / N2 / NCFM) GN=fmt PE=3 SV=1	1.45745e+06	1.08239e+07	7.12e-06	2.76e-05	Other
SYY_LACAC	Tyrosine--tRNA ligase OS=Lactobacillus acidophilus (strain ATCC 700396 / NCK56 / N2 / NCFM) GN=tyrS PE=3 SV=1	918881	3.40901e+06	7.45e-06	2.84e-05	Cytoplasm
Q5FJS0_LACAC	Putative lipase OS=Lactobacillus acidophilus (strain ATCC 700396 / NCK56 / N2 / NCFM) GN=LBA1219 PE=4 SV=1	4.8392e+06	388352	2.01e-05	6.21e-05	Other
SYS_LACAC	Serine--tRNA ligase OS=Lactobacillus acidophilus (strain ATCC 700396 / NCK56 / N2 / NCFM) GN=serS PE=3 SV=1	543020	1.82577e+06	7.39e-05	0.00018768	Cytoplasm
SYR_LACAC	Arginine--tRNA ligase OS=Lactobacillus acidophilus (strain ATCC 700396 / NCK56 / N2 / NCFM) GN=argS PE=3 SV=1	1.5181e+06	4.01558e+06	0.000218513	0.000470335	Cytoplasm
Q5FMW5_LACAC	D-lactate dehydrogenase OS=Lactobacillus acidophilus (strain ATCC 700396 / NCK56 / N2 / NCFM) GN=ldhD PE=3 SV=1	5.54676e+06	2.58268e+06	0.000345726	0.000701387	Other
SYFB_LACAC	Phenylalanine--tRNA ligase beta subunit OS=Lactobacillus acidophilus (strain ATCC 700396 / NCK56 / N2 / NCFM) GN=pheT PE=3 SV=1	2.04712e+06	3.04787e+06	0.00305891	0.00488595	Cytoplasm
Q5FLT3_LACAC	Mannose-specific PTS system component IIAB OS=Lactobacillus acidophilus (strain ATCC 700396 / NCK56 / N2 / NCFM) GN=manL PE=4 SV=1	1.95108e+06	4.33544e+06	0.0339584	0.044071	Other
DDL_LACAC	D-alanine--D-alanine ligase OS=Lactobacillus acidophilus (strain ATCC 700396 / NCK56 / N2 / NCFM) GN=ddl PE=3 SV=1	1.86658e+06	2.15756e+06	0.0708336	0.0883543	Cytoplasm
RS7_LACAC	30S ribosomal protein S7 OS=Lactobacillus acidophilus (strain ATCC 700396 / NCK56 / N2 / NCFM) GN=rpsG PE=3 SV=1	1.35759e+07	1.71861e+07	0.084696	0.104537	Other
Q5FI35_LACAC	Cytosol non-specific dipeptidase OS=Lactobacillus acidophilus (strain ATCC 700396 / NCK56 / N2 / NCFM) GN=LBA1837 PE=4 SV=1	3.4451e+06	3.02204e+06	0.155872	0.180996	Other
Q5FLA5_LACAC	Phosphoenolpyruvate-protein phosphotransferase OS=Lactobacillus acidophilus (strain ATCC 700396 / NCK56 / N2 / NCFM) GN=ptsI PE=3 SV=1	2.47035e+06	2.00465e+06	0.206578	0.234476	Cytoplasm
SYH_LACAC	Histidine--tRNA ligase OS=Lactobacillus acidophilus (strain ATCC 700396 / NCK56 / N2 / NCFM) GN=hisS PE=3 SV=1	2.24664e+06	8.36487e+06	4.72e-07	4.9e-06	Cytoplasm
Q5FML4_LACAC	Putative uncharacterized protein OS=Lactobacillus acidophilus (strain ATCC 700396 / NCK56 / N2 / NCFM) GN=LBA0159 PE=4 SV=1	880262	4.02496e+06	8.77e-07	7.94e-06	Other
Q5FJK0_LACAC	Dipeptidase OS=Lactobacillus acidophilus (strain ATCC 700396 / NCK56 / N2 / NCFM) GN=LBA1294 PE=4 SV=1	1.36813e+06	3.99911e+06	2.78e-06	1.36e-05	Other
Q5FIS0_LACAC	Foldase protein PrsA OS=Lactobacillus acidophilus (strain ATCC 700396 / NCK56 / N2 / NCFM) GN=prtM PE=3 SV=1	1.90887e+07	7.87011e+06	3.39e-05	9.48e-05	Signal
DNLJ_LACAC	DNA ligase OS=Lactobacillus acidophilus (strain ATCC 700396 / NCK56 / N2 / NCFM) GN=ligA PE=3 SV=1	1.07982e+06	1.90596e+06	0.000136331	0.000318707	Other
MURD_LACAC	UDP-N-acetylmuramoylalanine--D-glutamate ligase OS=Lactobacillus acidophilus (strain ATCC 700396 / NCK56 / N2 / NCFM) GN=murD PE=3 SV=1	3.00935e+06	1.91107e+06	0.00128349	0.00222094	Cytoplasm
Q5FKU9_LACAC	Cell division protein FtsZ OS=Lactobacillus acidophilus (strain ATCC 700396 / NCK56 / N2 / NCFM) GN=ftsZ PE=3 SV=1	2.27061e+06	2.88894e+06	0.0177419	0.0242748	Cytoplasm
Q5FLY7_LACAC	Oxalyl-CoA decarboxylase OS=Lactobacillus acidophilus (strain ATCC 700396 / NCK56 / N2 / NCFM) GN=LBA0396 PE=3 SV=1	2.51951e+06	2.24755e+06	0.131105	0.15531	Other
Q5FIT9_LACAC	Putative surface protein OS=Lactobacillus acidophilus (strain ATCC 700396 / NCK56 / N2 / NCFM) GN=LBA1568 PE=4 SV=1	1.28013e+07	1.13551e+07	0.350521	0.386668	Other
Q5FMW1_LACAC	Penicillin-binding protein OS=Lactobacillus acidophilus (strain ATCC 700396 / NCK56 / N2 / NCFM) GN=pbpX PE=4 SV=1	1.84401e+06	1.69614e+06	0.837547	0.852029	Signal
Q5FJ73_LACAC	Putative uncharacterized protein OS=Lactobacillus acidophilus (strain ATCC 700396 / NCK56 / N2 / NCFM) GN=LBA1426 PE=4 SV=1	4.67541e+08	1.28757e+08	1.18e-06	8.3e-06	Signal
SECA_LACAC	Protein translocase subunit SecA OS=Lactobacillus acidophilus (strain ATCC 700396 / NCK56 / N2 / NCFM) GN=secA PE=3 SV=1	760859	2.30203e+06	1.35e-06	8.82e-06	Cytoplasm
Q5FIH2_LACAC	Putative membrane protein OS=Lactobacillus acidophilus (strain ATCC 700396 / NCK56 / N2 / NCFM) GN=LBA1690 PE=4 SV=1	7.49587e+07	1.82762e+07	2.22e-06	1.19e-05	Signal
MURE_LACAC	UDP-N-acetylmuramyl-tripeptide synthetase OS=Lactobacillus acidophilus (strain ATCC 700396 / NCK56 / N2 / NCFM) GN=murE PE=3 SV=1	2.45326e+06	8.06102e+06	3.29e-06	1.54e-05	Cytoplasm
Q5FKV5_LACAC	Penicillin-binding protein OS=Lactobacillus acidophilus (strain ATCC 700396 / NCK56 / N2 / NCFM) GN=LBA0805 PE=4 SV=1	2.82234e+06	985444	5.76e-06	2.34e-05	Other
RPOA_LACAC	DNA-directed RNA polymerase subunit alpha OS=Lactobacillus acidophilus (strain ATCC 700396 / NCK56 / N2 / NCFM) GN=rpoA PE=3 SV=1	3.6185e+06	8.78017e+06	1.57e-05	5.12e-05	Other
Q5FLP5_LACAC	Putative surface exclusion protein OS=Lactobacillus acidophilus (strain ATCC 700396 / NCK56 / N2 / NCFM) GN=LBA0494 PE=4 SV=1	2.35512e+07	1.16911e+07	9.16e-05	0.00022616	Signal
Q5FLV2_LACAC	Catabolite control protein A OS=Lactobacillus acidophilus (strain ATCC 700396 / NCK56 / N2 / NCFM) GN=ccpA PE=4 SV=1	1.67003e+06	3.86267e+06	0.000116083	0.000276873	Other
Q5FJ08_LACAC	Putative uncharacterized protein OS=Lactobacillus acidophilus (strain ATCC 700396 / NCK56 / N2 / NCFM) GN=LBA1497 PE=4 SV=1	4.69693e+06	9.50626e+06	0.000359675	0.000725516	Signal
Q5FK97_LACAC	Putative surface layer protein OS=Lactobacillus acidophilus (strain ATCC 700396 / NCK56 / N2 / NCFM) GN=LBA1029 PE=4 SV=1	1.19996e+07	3.74129e+06	0.000658684	0.00122875	Signal
EFTS_LACAC	Elongation factor Ts OS=Lactobacillus acidophilus (strain ATCC 700396 / NCK56 / N2 / NCFM) GN=tsf PE=3 SV=1	6.15283e+06	1.04531e+07	0.00233629	0.00382989	Cytoplasm
PGK_LACAC	Phosphoglycerate kinase OS=Lactobacillus acidophilus (strain ATCC 700396 / NCK56 / N2 / NCFM) GN=pgk PE=3 SV=1	9.19158e+06	6.53582e+06	0.00460477	0.00696166	Cytoplasm
Q5FMJ9_LACAC	N-acetylmuramidase OS=Lactobacillus acidophilus (strain ATCC 700396 / NCK56 / N2 / NCFM) GN=LBA0176 PE=4 SV=1	3.85912e+06	8.25133e+06	0.0228445	0.0302026	Signal
Q5FLS5_LACAC	Glutamine--fructose-6-phosphate aminotransferase [isomerizing] OS=Lactobacillus acidophilus (strain ATCC 700396 / NCK56 / N2 / NCFM) GN=glmS PE=3 SV=1	1.62014e+06	1.76874e+06	0.338481	0.374557	Cytoplasm
G6PI_LACAC	Glucose-6-phosphate isomerase OS=Lactobacillus acidophilus (strain ATCC 700396 / NCK56 / N2 / NCFM) GN=pgi PE=3 SV=1	4.72488e+06	3.66942e+06	0.442888	0.481045	Cytoplasm
Q5FHW6_LACAC	ATP-dependent protease OS=Lactobacillus acidophilus (strain ATCC 700396 / NCK56 / N2 / NCFM) GN=clpE PE=4 SV=1	1.86945e+06	1.84862e+06	0.699178	0.719562	Other
SYV_LACAC	Valine--tRNA ligase OS=Lactobacillus acidophilus (strain ATCC 700396 / NCK56 / N2 / NCFM) GN=valS PE=3 SV=1	1.52016e+06	6.88402e+06	1.17e-07	2.61e-06	Cytoplasm
TSAD_LACAC	tRNA N6-adenosine threonylcarbamoyltransferase OS=Lactobacillus acidophilus (strain ATCC 700396 / NCK56 / N2 / NCFM) GN=tsaD PE=3 SV=1	2.04305e+06	8.99197e+06	1.06e-07	2.61e-06	Cytoplasm
SYD_LACAC	Aspartate--tRNA ligase OS=Lactobacillus acidophilus (strain ATCC 700396 / NCK56 / N2 / NCFM) GN=aspS PE=3 SV=1	1.49613e+06	6.07659e+06	3.57e-07	4.2e-06	Cytoplasm
Q5FJJ4_LACAC	Oligopeptide ABC trasporter substrate binding protein OS=Lactobacillus acidophilus (strain ATCC 700396 / NCK56 / N2 / NCFM) GN=oppA PE=4 SV=1	3.10787e+07	8.17534e+06	6.06e-07	5.63e-06	Signal
SYL_LACAC	Leucine--tRNA ligase OS=Lactobacillus acidophilus (strain ATCC 700396 / NCK56 / N2 / NCFM) GN=leuS PE=3 SV=1	1.52152e+06	7.33248e+06	1.29e-06	8.78e-06	Cytoplasm
Q5FJI5_LACAC	Dihydroacetone kinase OS=Lactobacillus acidophilus (strain ATCC 700396 / NCK56 / N2 / NCFM) GN=LBA1310 PE=4 SV=1	1.7337e+06	5.16217e+06	1.44e-06	8.82e-06	Other
Q5FKR6_LACAC	ATP-dependent Clp protease ATP-binding subunit ClpX OS=Lactobacillus acidophilus (strain ATCC 700396 / NCK56 / N2 / NCFM) GN=clpX PE=3 SV=1	2.27984e+06	6.44397e+06	4.22e-06	1.79e-05	Other
GATB_LACAC	Aspartyl/glutamyl-tRNA(Asn/Gln) amidotransferase subunit B OS=Lactobacillus acidophilus (strain ATCC 700396 / NCK56 / N2 / NCFM) GN=gatB PE=3 SV=1	2.46221e+06	8.3227e+06	1.11e-05	4.05e-05	Other
HSLU_LACAC	ATP-dependent protease ATPase subunit HslU OS=Lactobacillus acidophilus (strain ATCC 700396 / NCK56 / N2 / NCFM) GN=hslU PE=3 SV=1	2.13734e+06	4.77068e+06	2.59e-05	7.61e-05	Cytoplasm
TPIS_LACAC	Triosephosphate isomerase OS=Lactobacillus acidophilus (strain ATCC 700396 / NCK56 / N2 / NCFM) GN=tpiA PE=3 SV=1	3.63298e+06	4.88824e+06	0.07261	0.0902511	Cytoplasm
PURA_LACAC	Adenylosuccinate synthetase OS=Lactobacillus acidophilus (strain ATCC 700396 / NCK56 / N2 / NCFM) GN=purA PE=3 SV=1	1.25066e+07	7.16023e+06	0.301386	0.334557	Cytoplasm
PYRG_LACAC	CTP synthase OS=Lactobacillus acidophilus (strain ATCC 700396 / NCK56 / N2 / NCFM) GN=pyrG PE=3 SV=1	849765	5.74113e+06	5.23e-08	2.53e-06	Other
Q5FJN3_LACAC	Transcription termination/antitermination protein NusA OS=Lactobacillus acidophilus (strain ATCC 700396 / NCK56 / N2 / NCFM) GN=nusA PE=3 SV=1	3.94004e+06	1.68097e+07	1.26e-07	2.61e-06	Cytoplasm
Q5FJX3_LACAC	Asparagine--tRNA ligase OS=Lactobacillus acidophilus (strain ATCC 700396 / NCK56 / N2 / NCFM) GN=LBA1162 PE=3 SV=1	1.01312e+07	5.10633e+07	1.76e-07	2.76e-06	Cytoplasm
LDH1_LACAC	L-lactate dehydrogenase 1 OS=Lactobacillus acidophilus (strain ATCC 700396 / NCK56 / N2 / NCFM) GN=ldh1 PE=3 SV=1	4.04985e+06	1.15807e+07	1.53e-06	8.98e-06	Cytoplasm
Q5FIC2_LACAC	Putative membrane protein OS=Lactobacillus acidophilus (strain ATCC 700396 / NCK56 / N2 / NCFM) GN=LBA1740 PE=4 SV=1	2.42981e+06	619550	8.38e-06	3.11e-05	Other
GATA_LACAC	Glutamyl-tRNA(Gln) amidotransferase subunit A OS=Lactobacillus acidophilus (strain ATCC 700396 / NCK56 / N2 / NCFM) GN=gatA PE=3 SV=1	4.00647e+06	9.39975e+06	9.55e-05	0.000234009	Other
Q5FKF5_LACAC	30S Ribosomal protein S1 OS=Lactobacillus acidophilus (strain ATCC 700396 / NCK56 / N2 / NCFM) GN=LBA0968 PE=4 SV=1	1.83957e+07	2.39006e+07	0.0577981	0.0733911	Other
Q5FIR0_LACAC	Fructose-bisphosphate aldolase OS=Lactobacillus acidophilus (strain ATCC 700396 / NCK56 / N2 / NCFM) GN=fbaA PE=3 SV=1	1.44179e+07	4.70027e+07	5.42e-07	5.18e-06	Other
Q5FLE5_LACAC	Xylulose-5-phosphate-fructose phosphoketolase OS=Lactobacillus acidophilus (strain ATCC 700396 / NCK56 / N2 / NCFM) GN=LBA0600 PE=4 SV=1	2.13399e+06	7.92243e+06	2.27e-06	1.2e-05	Other
RTPR_LACAC	Adenosylcobalamin-dependent ribonucleoside-triphosphate reductase OS=Lactobacillus acidophilus (strain ATCC 700396 / NCK56 / N2 / NCFM) GN=rtpR PE=3 SV=1	1.25853e+06	4.57973e+06	4.42e-05	0.000120887	Other
IF2_LACAC	Translation initiation factor IF-2 OS=Lactobacillus acidophilus (strain ATCC 700396 / NCK56 / N2 / NCFM) GN=infB PE=3 SV=1	8.22511e+06	1.07777e+07	0.00544017	0.00803505	Cytoplasm
Q5FIZ6_LACAC	Penicillin-binding protein OS=Lactobacillus acidophilus (strain ATCC 700396 / NCK56 / N2 / NCFM) GN=LBA1509 PE=4 SV=1	6.68642e+06	1.20879e+06	1.6e-07	2.76e-06	Other
Q5FHV9_LACAC	Lysin OS=Lactobacillus acidophilus (strain ATCC 700396 / NCK56 / N2 / NCFM) GN=lysA PE=4 SV=1	9.91584e+06	3.33544e+07	3.12e-06	1.49e-05	Signal
Q5FKB8_LACAC	Penicillin-binding protein OS=Lactobacillus acidophilus (strain ATCC 700396 / NCK56 / N2 / NCFM) GN=LBA1006 PE=4 SV=1	6.92606e+06	2.57883e+06	0.000142796	0.000326332	Signal
PFKA_LACAC	ATP-dependent 6-phosphofructokinase OS=Lactobacillus acidophilus (strain ATCC 700396 / NCK56 / N2 / NCFM) GN=pfkA PE=3 SV=1	4.43769e+06	9.28234e+06	0.000602401	0.00114327	Cytoplasm
Q5FL51_LACAC	Glyceraldehyde-3-p dehydrogenase OS=Lactobacillus acidophilus (strain ATCC 700396 / NCK56 / N2 / NCFM) GN=LBA0698 PE=3 SV=1	2.40097e+07	3.74631e+07	0.00180305	0.00304534	Other
ATPA_LACAC	ATP synthase subunit alpha OS=Lactobacillus acidophilus (strain ATCC 700396 / NCK56 / N2 / NCFM) GN=atpA PE=2 SV=1	9.75277e+06	1.11759e+07	0.0951638	0.115439	Other
Q5FHY5_LACAC	Adenylosuccinate lyase OS=Lactobacillus acidophilus (strain ATCC 700396 / NCK56 / N2 / NCFM) GN=purB PE=3 SV=1	2.60801e+06	2.22041e+07	1.16e-07	2.61e-06	Other
Q5FKT1_LACAC	GTP-binding protein-BipA-EF-TU family OS=Lactobacillus acidophilus (strain ATCC 700396 / NCK56 / N2 / NCFM) GN=bipA PE=4 SV=1	5.63344e+06	2.77588e+07	5.25e-07	5.14e-06	Other
SYA_LACAC	Alanine--tRNA ligase OS=Lactobacillus acidophilus (strain ATCC 700396 / NCK56 / N2 / NCFM) GN=alaS PE=3 SV=1	1.53981e+06	7.67268e+06	9.23e-07	7.95e-06	Cytoplasm
Q5FIA0_LACAC	Oligopeptidase OS=Lactobacillus acidophilus (strain ATCC 700396 / NCK56 / N2 / NCFM) GN=pepF PE=4 SV=1	5.18679e+06	3.2646e+07	1.24e-06	8.61e-06	Other
EFTU_LACAC	Elongation factor Tu OS=Lactobacillus acidophilus (strain ATCC 700396 / NCK56 / N2 / NCFM) GN=tuf PE=3 SV=1	1.43788e+07	3.69721e+07	1.4e-05	4.72e-05	Cytoplasm
Q5FMN7_LACAC	Putative uncharacterized protein OS=Lactobacillus acidophilus (strain ATCC 700396 / NCK56 / N2 / NCFM) GN=LBA0136 PE=4 SV=1	1.87921e+07	3.00022e+06	9.91e-07	8.02e-06	Signal
Q5FIM1_LACAC	Glycerol-3-phosphate ABC transporter OS=Lactobacillus acidophilus (strain ATCC 700396 / NCK56 / N2 / NCFM) GN=LBA1641 PE=4 SV=1	8.11542e+06	2.35254e+06	1.45e-06	8.82e-06	Signal
TIG_LACAC	Trigger factor OS=Lactobacillus acidophilus (strain ATCC 700396 / NCK56 / N2 / NCFM) GN=tig PE=3 SV=1	3.72002e+07	7.57874e+07	0.00013027	0.000306568	Cytoplasm
RS2_LACAC	30S ribosomal protein S2 OS=Lactobacillus acidophilus (strain ATCC 700396 / NCK56 / N2 / NCFM) GN=rpsB PE=3 SV=1	1.90839e+07	2.77569e+07	0.00381697	0.0059096	Other
Q5FKQ1_LACAC	Putative uncharacterized protein OS=Lactobacillus acidophilus (strain ATCC 700396 / NCK56 / N2 / NCFM) GN=LBA0864 PE=4 SV=1	3.45915e+07	2.42784e+07	0.0169721	0.0233119	Signal
Q5FMI7_LACAC	Putative fibronectin domain OS=Lactobacillus acidophilus (strain ATCC 700396 / NCK56 / N2 / NCFM) GN=LBA0191 PE=4 SV=1	3.43066e+07	8.56816e+06	2.54e-06	1.28e-05	Signal
PUR9_LACAC	Bifunctional purine biosynthesis protein PurH OS=Lactobacillus acidophilus (strain ATCC 700396 / NCK56 / N2 / NCFM) GN=purH PE=3 SV=1	4.66549e+06	1.24983e+07	7.21e-05	0.00018499	Other
Q5FN10_LACAC	DNA gyrase subunit A OS=Lactobacillus acidophilus (strain ATCC 700396 / NCK56 / N2 / NCFM) GN=gyrA PE=3 SV=1	3.43686e+06	3.16418e+06	0.429059	0.467462	Cytoplasm
Q5FMA0_LACAC	Lysine--tRNA ligase OS=Lactobacillus acidophilus (strain ATCC 700396 / NCK56 / N2 / NCFM) GN=lysS PE=3 SV=1	2.54929e+06	1.05918e+07	5.62e-05	0.000149242	Cytoplasm
DNAK_LACAC	Chaperone protein DnaK OS=Lactobacillus acidophilus (strain ATCC 700396 / NCK56 / N2 / NCFM) GN=dnaK PE=3 SV=1	3.99834e+06	2.15628e+06	0.000119328	0.000282704	Other
SYP_LACAC	Proline--tRNA ligase OS=Lactobacillus acidophilus (strain ATCC 700396 / NCK56 / N2 / NCFM) GN=proS PE=3 SV=1	1.44168e+07	2.55781e+07	0.00039626	0.000793245	Cytoplasm
ATPB_LACAC	ATP synthase subunit beta OS=Lactobacillus acidophilus (strain ATCC 700396 / NCK56 / N2 / NCFM) GN=atpD PE=2 SV=1	2.8783e+07	1.88711e+07	0.000710641	0.00131338	Other
CH60_LACAC	60 kDa chaperonin OS=Lactobacillus acidophilus (strain ATCC 700396 / NCK56 / N2 / NCFM) GN=groL PE=3 SV=2	4.72594e+06	2.71455e+06	0.0019345	0.00323639	Cytoplasm
Q5FIF2_LACAC	Thermostable pullulanase OS=Lactobacillus acidophilus (strain ATCC 700396 / NCK56 / N2 / NCFM) GN=amyX PE=3 SV=1	2.57821e+06	3.61605e+06	0.107658	0.130148	Signal
SYI_LACAC	Isoleucine--tRNA ligase OS=Lactobacillus acidophilus (strain ATCC 700396 / NCK56 / N2 / NCFM) GN=ileS PE=3 SV=1	1.55328e+06	1.06522e+07	6.45e-08	2.53e-06	Cytoplasm
Q5FKQ5_LACAC	Penicillin-binding protein OS=Lactobacillus acidophilus (strain ATCC 700396 / NCK56 / N2 / NCFM) GN=LBA0858 PE=4 SV=1	6.28574e+07	3.97543e+07	0.00212529	0.00352219	Signal
SYE_LACAC	Glutamate--tRNA ligase OS=Lactobacillus acidophilus (strain ATCC 700396 / NCK56 / N2 / NCFM) GN=gltX PE=3 SV=1	2.21736e+07	17613996	0.0238703	0.0314412	Cytoplasm
Q5FJR5_LACAC	Putative uncharacterized protein OS=Lactobacillus acidophilus (strain ATCC 700396 / NCK56 / N2 / NCFM) GN=LBA1225 PE=4 SV=1	2.37e+07	2.63163e+07	0.609907	0.646538	Signal
SYGB_LACAC	Glycine--tRNA ligase beta subunit OS=Lactobacillus acidophilus (strain ATCC 700396 / NCK56 / N2 / NCFM) GN=glyS PE=3 SV=1	5.9079e+06	1.55245e+07	6.08e-05	0.00015781	Cytoplasm
RPOC_LACAC	DNA-directed RNA polymerase subunit beta' OS=Lactobacillus acidophilus (strain ATCC 700396 / NCK56 / N2 / NCFM) GN=rpoC PE=3 SV=1	1.95889e+06	1.09279e+07	1.78e-07	2.76e-06	Other
Q5FMF6_LACAC,Q5VGY0_LACAI	Cell separation protein OS=Lactobacillus acidophilus (strain ATCC 700396 / NCK56 / N2 / NCFM) GN=cdpA PE=4 SV=1	3.95599e+07	4.91945e+07	0.466857	0.505523	Other
ENO_LACAC	Enolase OS=Lactobacillus acidophilus (strain ATCC 700396 / NCK56 / N2 / NCFM) GN=eno PE=3 SV=1	3.48011e+07	9.63589e+07	1.5e-06	8.97e-06	Cytoplasm
EFG_LACAC	Elongation factor G OS=Lactobacillus acidophilus (strain ATCC 700396 / NCK56 / N2 / NCFM) GN=fusA PE=3 SV=1	2.43951e+07	4.4886e+07	0.00116041	0.00207932	Cytoplasm
Q5FKG5_LACAC	Pyruvate kinase OS=Lactobacillus acidophilus (strain ATCC 700396 / NCK56 / N2 / NCFM) GN=kpyK PE=3 SV=1	3.09819e+07	3.72399e+07	0.177245	0.204267	Other
SYT_LACAC	Threonine--tRNA ligase OS=Lactobacillus acidophilus (strain ATCC 700396 / NCK56 / N2 / NCFM) GN=thrS PE=3 SV=1	8.26045e+06	2.52713e+07	5.51e-06	2.28e-05	Cytoplasm
RPOB_LACAC	DNA-directed RNA polymerase subunit beta OS=Lactobacillus acidophilus (strain ATCC 700396 / NCK56 / N2 / NCFM) GN=rpoB PE=3 SV=1	2.68237e+06	1.52652e+07	1.8e-07	2.76e-06	Other
Q5FIU0_LACAC	Aminopeptidase OS=Lactobacillus acidophilus (strain ATCC 700396 / NCK56 / N2 / NCFM) GN=LBA1567 PE=4 SV=1	1.54516e+08	73765416	0.000188608	0.00041098	Signal
Q5FL54_LACAC	Putative uncharacterized protein OS=Lactobacillus acidophilus (strain ATCC 700396 / NCK56 / N2 / NCFM) GN=LBA0695 PE=4 SV=1	1.71753e+08	1.50648e+08	0.697673	0.719562	Signal
Q5FIP7_LACAC	Fibrinogen-binding protein OS=Lactobacillus acidophilus (strain ATCC 700396 / NCK56 / N2 / NCFM) GN=LBA1612 PE=4 SV=1	6.23729e+07	8.70534e+06	0.0110605	0.0155553	Signal
Q5FIS9_LACAC	Putative serine protease OS=Lactobacillus acidophilus (strain ATCC 700396 / NCK56 / N2 / NCFM) GN=LBA1578 PE=4 SV=1	3.68487e+08	528760454	0.061225	0.0771872	Signal
Q5FIZ3_LACAC	PrtP OS=Lactobacillus acidophilus (strain ATCC 700396 / NCK56 / N2 / NCFM) GN=LBA1512 PE=3 SV=1	6.4502e+07	4.72083e+07	0.0147398	0.0204045	Other
Q5FJA7_LACAC	Mucus binding protein Mub OS=Lactobacillus acidophilus (strain ATCC 700396 / NCK56 / N2 / NCFM) GN=LBA1392 PE=4 SV=1	1.75418e+07	4.51707e+06	0.00254727	0.00412471	Signal
Q5FKA5_LACAC	Putative mucus binding protein OS=Lactobacillus acidophilus (strain ATCC 700396 / NCK56 / N2 / NCFM) GN=LBA1020 PE=4 SV=1	4.72115e+07	4.89312e+06	0.000143052	0.000326332	Signal
Q5FIP8_LACAC	Surface protein OS=Lactobacillus acidophilus (strain ATCC 700396 / NCK56 / N2 / NCFM) GN=fmtB PE=4 SV=1	2.49461e+08	4.1302e+07	0.0202135	0.027028	Other
